# Supplementary material for: A virulence factor as a therapeutic: the probiotic Enterococcus faecium SF68 arginine deiminase inhibits innate immune signaling pathways
Source: Gut Microbes. 2022 Aug 3;14(1):2106105. doi: 10.1080/19490976.2022.2106105 (PMC9351580; doi:10.1080/19490976.2022.2106105)
Supplement: Supplemental Material [file KGMI_A_2106105_SM4272.zip]

Archive with 5 entries (5 files):
- Manuscript Ghazisaeedi et al Suppl Figures.pdf
- Manuscript Ghazisaeedi et al Suppl Methods.pdf
- Manuscript Ghazisaeedi et al Suppl TableS1.pdf
- Manuscript Ghazisaeedi et al Suppl TableS2.pdf
- Manuscript Ghazisaeedi et al Suppl TableS3.pdf
